# Supplementary material for: Dominance Between Plasmids Determines the Extent of Biofilm Formation
Source: Front Microbiol. 2020 Aug 26;11:2070. doi: 10.3389/fmicb.2020.02070 (PMC7479130; doi:10.3389/fmicb.2020.02070)
Supplement: Supplementary file 1 [file Table_1.XLSX]

## Sheet: Supp_Table_S1
Supp. Table S1: Relative growth rates, conjugation efficiency and plasmid size.
Plasmid(s)	Relative growth rate		T test	log10(conjugation)*		size
	mean	SD	p-value	mean	SD	kbp	source(s)
F	0.915906	0.0835696	0.300217	-0.338213	0.276514	108.306	Frost, L. S., Ippen-Ihler, K., and Skurray, R. A. (1994). Analysis of the sequence and gene products of the transfer region of the F sex factor. Microbiol Rev 58, 162–210.	Chalmers, R., Sewitz, S., Lipkow, K., and Crellin, P. (2000). Complete Nucleotide Sequence of Tn10. Journal of Bacteriology 182, 2970–2972. doi:10.1128/JB.182.10.2970-2972.2000.
R1	0.958135	0.0810532	0.738456	-2.28067	0.260377	97.556	Cox, K. E. L., and Schildbach, J. F. (2017). Sequence of the R1 plasmid and comparison to F and R100. Plasmid 91, 53–60. doi:10.1016/j.plasmid.2017.03.007.
R124	0.875583	0.0623148	0.0079159	-0.281857	0.588491	125.7	Campbell, I. G., and Mee, B. J. (1985). A restriction map of IncFIV plasmid R124. Plasmid 14, 261–263. doi:10.1016/0147-619X(85)90010-1.
R16a	0.935757	0.0940735	0.654685	-3.25218	0.217612	173.1	Szabo, M., Nagy, T., Wilk, T., Farkas, T., Hegyi, A., Olasz, F., et al. (2016). Characterization of Two Multidrug-Resistant IncA/C Plasmids from the 1960s by Using the MinION Sequencer Device. Antimicrob Agents Ch 60, 6780–6786. doi:10.1128/Aac.01121-16.
R1drd19	0.951774	0.128027	0.966514	-1.51294	0.190327	97.556	Cox, K. E. L., and Schildbach, J. F. (2017). Sequence of the R1 plasmid and comparison to F and R100. Plasmid 91, 53–60. doi:10.1016/j.plasmid.2017.03.007.
R388	0.77921	0.0486031	6.12721e-07	-1.49616	0.331716	33.92	Revilla, C., Garcillán-Barcia, M. P., Fernández-López, R., Thomson, N. R., Sanders, M., Cheung, M., et al. (2008). Different Pathways to Acquiring Resistance Genes Illustrated by the Recent Evolution of IncW Plasmids. Antimicrob Agents Chemother 52, 1472–1480. doi:10.1128/AAC.00982-07.
R57b	0.825646	0.0264953	1.04452e-10	-3.56183	0.631228
R6K	0.735655	0.0851987	0.000310162	-5.98126	0.367337	39	http://www.sanger.ac.uk/resources/downloads/plasmids/
R702	0.841767	0.134402	0.331232	-3.71504	0.493974	69.7	Hedges, R. W., and Jacob, A. E. (1974). Transposition of ampicillin resistance from RP4 to other replicons. Molec. Gen. Genet. 132, 31–40. doi:10.1007/BF00268228.
RN3	0.938326	0.0856841	0.568455	-3.74906	0.547502	54.205	Humphrey, B., Thomson, N. R., Thomas, C. M., Brooks, K., Sanders, M., Delsol, A. A., et al. (2012). Fitness of Escherichia coli strains carrying expressed and partially silent IncN and IncP1 plasmids. BMC Microbiol 12, 53. doi:10.1186/1471-2180-12-53.
RP4	0.861721	0.13208	0.438109	-3.51004	0.276719	60.099	Pansegrau, W., Lanka, E., Barth, P. T., Figurski, D. H., Guiney, D. G., Haas, D., et al. (1994). Complete nucleotide sequence of Birmingham IncP alpha plasmids. Compilation and comparative analysis. J. Mol. Biol. 239, 623–663. doi:10.1006/jmbi.1994.1404.
F R16a	0.78209	0.263465	0.64011
F R388	0.67544	0.160837	0.0309067
F R6K	0.919097	0.032978	0.000705741
R16a R388	0.736919	0.108965	0.00712391
R16a R6K	0.686816	0.150709	0.0248284
R388 R6K	0.651341	0.252202	0.211276
* plasmid R6K: conjugation rate bellow the detection limit

## Sheet: Supp_Table_S2
Supp. Table S2: Percentage of transcojugants carrying two plasmids.
Plasmids	Double-plasmid transconjugants (%)
	mean	SD
F R16a	58.7818	12.9538
F R388	30.0529	22.5906
R16a R388	17.1024	13.8757
F R6K	39.3027	16.6667
R16a R6K	11.0429	2.60324
R388 R6K	6.85004	1.62683

## Sheet: Supp_Table_S3
Supp. Table S3: Comparison between intra and intercellular conditions on biofilm formation.
Plasmid combination	Condition				Welch T-test	Result
	intracellular		intercellular
	mean	SD	mean	SD	p-value
F R388	2.14995	0.537237	1.7843	0.546217	0.269506	not different
F R6K	1.49009	0.140078	1.65964	0.41814	0.382036	not different
R1 R388	1.51666	0.345171	1.31004	0.104312	0.210772	not different
R1 R702	1.13242	0.0456165	1.21248	0.181406	0.341931	not different
R1 RN3	1.71118	0.299832	0.989726	0.0910434	0.00139777	intercellular < intracellular
R1 RP4	1.18211	0.132949	1.49463	0.288448	0.0465976	intercellular > intracellular
R124 R388	2.22191	0.829702	2.12536	0.840741	0.845329	not different
R124 R6K	1.57244	0.0619557	2.14345	0.381757	0.0138867	intercellular > intracellular
R16a F	1.05119	0.202473	0.925068	0.238467	0.347274	not different
R16a R124	0.832142	0.165766	1.14513	0.190419	0.012793	intercellular > intracellular
R16a R388	0.774281	0.176661	0.857534	0.147041	0.396462	not different
R16a R6K	0.800099	0.129176	1.29747	0.0056567	0.000220824	intercellular > intracellular
R16a R702	0.790712	0.0632034	0.684926	0.0290176	0.00753131	intercellular < intracellular
R16a RN3	0.83979	0.191301	0.664164	0.0647542	0.0762241	not different
R1drd19 R388	1.63364	0.0717606	1.27763	0.139788	0.000703407	intercellular < intracellular
R1drd19 R702	1.24062	0.248074	0.806228	0.149621	0.00600464	intercellular < intracellular
R1drd19 RN3	1.35139	0.247467	0.993987	0.157835	0.0163997	intercellular < intracellular
R1drd19 RP4	2.18876	0.0999948	1.07325	0.21201	5.87155e-06	intercellular < intracellular
R388 R6K	1.69809	0.191461	1.72477	0.318929	0.864774	not different
R388 R702	1.0263	0.0860882	1.10021	0.296342	0.497106	not different
R388 RN3	0.939573	0.0532092	1.04951	0.197117	0.239218	not different
R388 RP4	1.66864	0.115733	1.4843	0.147525	0.0381008	intercellular < intracellular
R57b F	1.42237	0.104399	1.14987	0.186524	0.0145024	intercellular < intracellular
R57b R124	1.18789	0.0931007	1.08716	0.281197	0.436351	not different
R57b R388	0.960023	0.225756	1.25542	0.131993	0.0264765	intercellular > intracellular
R57b R6K	0.91995	0.0687034	1.52081	0.0595044	8.61542e-08	intercellular > intracellular
R57b R702	0.936541	0.129644	0.894025	0.0677747	0.497949	not different
R57b RN3	0.966237	0.181274	0.770257	0.0186787	0.0452828	intercellular < intracellular
R57b RP4	0.891566	0.134744	1.32467	0.343381	0.0257783	intercellular > intracellular
R6K R702	1.40312	0.0625481	1.60214	0.423551	0.304405	not different
R6K RN3	1.25247	0.0807157	1.52028	0.282596	0.0689604	not different
R6K RP4	1.66214	0.219381	1.6223	0.464272	0.854602	not different
RN3 RP4	1.45906	0.310708	1.24359	0.540513	0.421887	not different

## Sheet: Supp_Table_S4
Supp. Table S4: Outcome of multiple comparisons between culture conditions.
Plasmid combination				Plasmid A				Plasmid B				Condition	ANOVA	Interaction
name	mean	SD	Tukey result*	name	mean	SD	Tukey result*	name	mean	SD	Tukey result*		p-value
R16a F	1.05119	0.202473	b	R16a	0.843034	0.127414	b	F	1.78729	0.225105	a	intracellular	9.5717e-09	dominance by lowest
R16a R702	0.790712	0.0632034	b	R16a	0.843034	0.127414	b	R702	1.28973	0.202488	a	intracellular	2.221e-10	dominance by lowest
F R6K	1.49009	0.140078	b	F	1.78729	0.225105	a	R6K	1.58183	0.322549	b	intracellular	0.00428152	dominance by lowest
R57b F	1.42237	0.104399	b	R57b	1.01248	0.202698	c	F	1.78729	0.225105	a	intracellular	4.61706e-09	intermediate
R57b R702	0.936541	0.129644	b	R57b	1.01248	0.202698	b	R702	1.28973	0.202488	a	intracellular	6.15945e-05	dominance by lowest
R57b RP4	0.891566	0.134744	b	R57b	1.01248	0.202698	b	RP4	1.48008	0.308411	a	intracellular	6.08496e-06	dominance by lowest
R6K R702	1.40312	0.0625481	b	R6K	1.58183	0.322549	a	R702	1.28973	0.202488	c	intracellular	0.000796332	intermediate
F R388	2.14995	0.537237	a	F	1.78729	0.225105	a	R388	1.13912	0.151712	b	intracellular	8.81811e-07	dominance by highest
R388 R702	1.0263	0.0860882	c	R388	1.13912	0.151712	b	R702	1.28973	0.202488	a	intracellular	0.000289003	decrease
R388 RP4	1.66864	0.115733	a	R388	1.13912	0.151712	b	RP4	1.48008	0.308411	a	intracellular	1.31563e-07	dominance by highest
R6K RP4	1.66214	0.219381	a	R6K	1.58183	0.322549	a	RP4	1.48008	0.308411	a	intracellular	0.28194	undetermined
R16a F	0.925068	0.238467	b	R16a	0.843034	0.127414	b	F	1.78729	0.225105	a	intercellular	1.43552e-08	dominance by lowest
R16a R702	0.684926	0.0290176	c	R16a	0.843034	0.127414	b	R702	1.28973	0.202488	a	intercellular	3.8243e-15	decrease
F R6K	1.65964	0.41814	ab	F	1.78729	0.225105	a	R6K	1.58183	0.322549	b	intercellular	0.0777882	intermediate
R57b F	1.14987	0.186524	b	R57b	1.01248	0.202698	b	F	1.78729	0.225105	a	intercellular	8.96095e-08	dominance by lowest
R57b R702	0.894025	0.0677747	b	R57b	1.01248	0.202698	b	R702	1.28973	0.202488	a	intercellular	3.76213e-08	dominance by lowest
R57b RP4	1.32467	0.343381	ab	R57b	1.01248	0.202698	b	RP4	1.48008	0.308411	a	intercellular	0.000327737	intermediate
R6K R702	1.60214	0.423551	ab	R6K	1.58183	0.322549	a	R702	1.28973	0.202488	b	intercellular	0.00348098	intermediate
F R388	1.7843	0.546217	a	F	1.78729	0.225105	a	R388	1.13912	0.151712	b	intercellular	1.37464e-06	dominance by highest
R388 R702	1.10021	0.296342	ab	R388	1.13912	0.151712	a	R702	1.28973	0.202488	b	intercellular	0.0114602	intermediate
R388 RP4	1.4843	0.147525	a	R388	1.13912	0.151712	b	RP4	1.48008	0.308411	a	intercellular	6.02604e-05	dominance by highest
R6K RP4	1.6223	0.464272	a	R6K	1.58183	0.322549	a	RP4	1.48008	0.308411	a	intercellular	0.511715	undetermined
R388 RN3	0.939573	0.0532092	b	R388	1.13912	0.151712	a	RN3	0.888206	0.151596	b	intracellular	2.52028e-06	dominance by lowest
R1 RN3	1.71118	0.299832	a	R1	1.29174	0.176908	b	RN3	0.888206	0.151596	c	intracellular	1.47805e-05	increase
R1 R702	1.13242	0.0456165	b	R1	1.29174	0.176908	a	R702	1.28973	0.202488	a	intracellular	0.00267162	decrease
R1 RP4	1.18211	0.132949	b	R1	1.29174	0.176908	ab	RP4	1.48008	0.308411	a	intracellular	0.0116038	dominance by lowest
R1 R388	1.51666	0.345171	a	R1	1.29174	0.176908	a	R388	1.13912	0.151712	b	intracellular	0.0192572	dominance by highest
RN3 RP4	1.45906	0.310708	a	RN3	0.888206	0.151596	b	RP4	1.48008	0.308411	a	intracellular	6.55444e-06	dominance by highest
R1drd19 RN3	1.35139	0.247467	a	R1drd19	1.48823	0.0546163	a	RN3	0.888206	0.151596	b	intracellular	3.48873e-09	dominance by highest
R1drd19 R702	1.24062	0.248074	ab	R1drd19	1.48823	0.0546163	a	R702	1.28973	0.202488	b	intracellular	0.00117435	intermediate
R1drd19 RP4	2.18876	0.0999948	a	R1drd19	1.48823	0.0546163	b	RP4	1.48008	0.308411	b	intracellular	5.6643e-08	increase
R1drd19 R388	1.63364	0.0717606	a	R1drd19	1.48823	0.0546163	b	R388	1.13912	0.151712	c	intracellular	5.57492e-08	increase
R388 RN3	1.04951	0.197117	ab	R388	1.13912	0.151712	a	RN3	0.888206	0.151596	b	intercellular	7.00752e-05	intermediate
R1 RN3	0.989726	0.0910434	b	R1	1.29174	0.176908	a	RN3	0.888206	0.151596	b	intercellular	3.6636e-05	dominance by lowest
R1 R702	1.21248	0.181406	a	R1	1.29174	0.176908	a	R702	1.28973	0.202488	a	intercellular	0.647321	undetermined
R1 RP4	1.49463	0.288448	a	R1	1.29174	0.176908	a	RP4	1.48008	0.308411	a	intercellular	0.0960218	undetermined
R1 R388	1.31004	0.104312	a	R1	1.29174	0.176908	a	R388	1.13912	0.151712	b	intercellular	0.00712005	dominance by highest
RN3 RP4	1.24359	0.540513	ab	RN3	0.888206	0.151596	b	RP4	1.48008	0.308411	a	intercellular	2.03375e-05	intermediate
R1drd19 RN3	0.993987	0.157835	b	R1drd19	1.48823	0.0546163	a	RN3	0.888206	0.151596	b	intercellular	1.27114e-09	dominance by lowest
R1drd19 R702	0.806228	0.149621	c	R1drd19	1.48823	0.0546163	a	R702	1.28973	0.202488	b	intercellular	3.0241e-07	decrease
R1drd19 RP4	1.07325	0.21201	b	R1drd19	1.48823	0.0546163	a	RP4	1.48008	0.308411	a	intercellular	0.00255875	decrease
R1drd19 R388	1.27763	0.139788	b	R1drd19	1.48823	0.0546163	a	R388	1.13912	0.151712	b	intercellular	4.48706e-07	dominance by lowest
R16a R124	0.832142	0.165766	b	R16a	0.843034	0.127414	b	R124	2.06928	0.416365	a	intracellular	7.87737e-08	dominance by lowest
R16a R388	0.774281	0.176661	b	R16a	0.843034	0.127414	b	R388	1.13912	0.151712	a	intracellular	9.04914e-06	dominance by lowest
R16a RN3	0.83979	0.191301	a	R16a	0.843034	0.127414	a	RN3	0.888206	0.151596	a	intracellular	0.543897	undetermined
R16a R6K	0.800099	0.129176	b	R16a	0.843034	0.127414	b	R6K	1.58183	0.322549	a	intracellular	1.18079e-08	dominance by lowest
R57b R124	1.18789	0.0931007	b	R57b	1.01248	0.202698	c	R124	2.06928	0.416365	a	intracellular	7.28039e-09	intermediate
R57b R388	0.960023	0.225756	a	R57b	1.01248	0.202698	a	R388	1.13912	0.151712	a	intracellular	0.0523609	undetermined
R57b RN3	0.966237	0.181274	a	R57b	1.01248	0.202698	a	RN3	0.888206	0.151596	a	intracellular	0.113128	undetermined
R57b R6K	0.91995	0.0687034	b	R57b	1.01248	0.202698	b	R6K	1.58183	0.322549	a	intracellular	2.11389e-10	dominance by lowest
R124 R6K	1.57244	0.0619557	b	R124	2.06928	0.416365	a	R6K	1.58183	0.322549	b	intracellular	0.000175778	dominance by lowest
R124 R388	2.22191	0.829702	a	R124	2.06928	0.416365	a	R388	1.13912	0.151712	b	intracellular	7.06824e-06	dominance by highest
R6K RN3	1.25247	0.0807157	b	R6K	1.58183	0.322549	a	RN3	0.888206	0.151596	c	intracellular	3.39679e-09	intermediate
R388 R6K	1.69809	0.191461	a	R388	1.13912	0.151712	b	R6K	1.58183	0.322549	a	intracellular	2.00279e-06	dominance by highest
R16a R124	1.14513	0.190419	b	R16a	0.843034	0.127414	c	R124	2.06928	0.416365	a	intercellular	1.16963e-07	intermediate
R16a R388	0.857534	0.147041	b	R16a	0.843034	0.127414	b	R388	1.13912	0.151712	a	intercellular	9.77408e-06	dominance by lowest
R16a RN3	0.664164	0.0647542	b	R16a	0.843034	0.127414	a	RN3	0.888206	0.151596	a	intercellular	2.0211e-05	decrease
R16a R6K	1.29747	0.0056567	b	R16a	0.843034	0.127414	c	R6K	1.58183	0.322549	a	intercellular	7.43649e-15	intermediate
R57b R124	1.08716	0.281197	b	R57b	1.01248	0.202698	b	R124	2.06928	0.416365	a	intercellular	1.13521e-06	dominance by lowest
R57b RN3	0.770257	0.0186787	b	R57b	1.01248	0.202698	a	RN3	0.888206	0.151596	a	intercellular	4.75084e-06	decrease
R57b R6K	1.52081	0.0595044	a	R57b	1.01248	0.202698	b	R6K	1.58183	0.322549	a	intercellular	9.4317e-10	dominance by highest
R57b R388	1.25542	0.131993	a	R57b	1.01248	0.202698	b	R388	1.13912	0.151712	ab	intercellular	0.026569	dominance by highest
R124 R6K	2.14345	0.381757	a	R124	2.06928	0.416365	a	R6K	1.58183	0.322549	b	intercellular	0.00108534	dominance by highest
R124 R388	2.12536	0.840741	a	R124	2.06928	0.416365	a	R388	1.13912	0.151712	b	intercellular	7.77801e-06	dominance by highest
R6K RN3	1.52028	0.282596	a	R6K	1.58183	0.322549	a	RN3	0.888206	0.151596	b	intercellular	2.34681e-07	dominance by highest
R388 R6K	1.72477	0.318929	a	R388	1.13912	0.151712	b	R6K	1.58183	0.322549	a	intercellular	1.7647e-05	dominance by highest
* result of the Tukey post hoc test: groups displaying the same letter are not significantly different.
